# Supplementary material for: Antibiotics Resistance and Adhesive Properties of Clinical Staphylococcus aureus Isolated from Wound Infections
Source: Microorganisms. 2023 May 22;11(5):1353. doi: 10.3390/microorganisms11051353 (PMC10221594; doi:10.3390/microorganisms11051353)
Supplement: Supplementary file 1 [file microorganisms-11-01353-s001.zip]

Archive with 1 entries (1 files):
- microorganisms-2393988-supplementary.pdf
